# Supplementary material for: Exploring the association between sleep quality, internet addiction, and related factors among adolescents in Dakshinkali Municipality, Nepal
Source: PLoS One. 2025 Jan 22;20(1):e0317747. doi: 10.1371/journal.pone.0317747 (PMC11753655; doi:10.1371/journal.pone.0317747)
Supplement: S1 Data — (XLSX) [file pone.0317747.s001.xlsx]

## Sheet: Sleep and internet addiction da
FORMNO	CLASS	A1_AGE	A2_SEX	A3_FAMILYTYPE	Familytype@cat	A4_FATHEREDU	A5_MOTHEREDU	A6_IWISCORE	RA6_IWIS	NA6_IWIS	B1_Educationperformance	B2_AcademicSatisfaction	C1_FatherAlcoholHabit	C2_MotherAlcoholHabit	C3_Stressfullifeevents	IAT1	IAT2	IAT3	IAT4	IAT5	IAT6	IAT7	IAT8	IAT9	IAT10	IAT11	IAT12	IAT13	IAT14	IAT15	IAT16	IAT17	IAT18	IAT19	IAT20	IAT_VALUE	IAT@LEVEL	D1_RelationshipParents	D2_RelationshipFriends	Relationparents	Relationfriends	Relationteachers	D3_RelationshipTeachers	D4_FamilyConflict	Q1	Q2	Q3	Q4	Q5A
1	10	14	1	2	2	6	5	88.62	206.5	5	1	0	0	0	0	4	3	0	2	4	4	3	2	3	4	3	4	1	0	2	4	1	1	3	0	48	2	1	1	1	1	1	1	0	10.3	15	5.3	7	1
2	10	15	2	2	2	6	5	95.35	231.5	5	1	0	0	0	0	2	1	0	0	1	3	2	2	1	4	3	5	5	2	4	4	3	1	4	4	51	3	1	2	1	2	2	2	0	10	30	5	7	0
3	10	14	2	2	2	4	3	90.47	214.5	5	1	0	0	0	0	1	2	0	0	1	2	0	1	0	1	0	0	1	0	1	1	1	0	4	0	16	1	1	2	1	2	2	2	0	10	10	5	6	0
4	10	16	1	3	2	5	3	85.56	196	5	1	1	0	0	0	2	2	0	1	4	3	1	2	1	4	4	5	1	0	3	4	3	4	0	2	46	2	1	2	1	2	2	3	0	10	7	7	10	0
5	10	15	2	2	2	4	4	74.73	139	3	1	0	0	0	1	2	3	1	2	0	3	2	1	3	2	2	1	0	1	2	1	2	3	4	0	35	2	2	2	2	2	2	2	1	11	50	5	6	0
6	10	15	1	1	1	6	4	83.96	189.5	4	1	0	0	0	0	4	1	0	1	3	3	0	2	0	1	0	0	0	2	0	4	5	1	2	0	29	1	1	2	1	2	2	2	0	10	10	6	7	0
7	10	15	1	1	1	4	3	72.88	126	3	1	0	0	0	0	2	3	0	0	4	4	1	1	0	0	2	4	2	1	1	2	4	1	2	0	34	2	1	2	1	2	2	2	0	9	10	5	6	0
8	10	15	1	3	2	6	6	90.47	214.5	5	1	0	0	0	0	2	0	0	0	5	2	0	1	4	1	1	1	0	0	0	1	0	0	2	0	20	1	1	1	1	1	1	1	0	11	15	6	7	0
9	10	15	2	1	1	4	3	73.18	129	3	1	0	0	0	0	2	1	0	2	1	2	0	0	0	2	1	4	0	3	1	2	0	5	0	1	27	1	1	1	1	1	2	2	0	11	30	6	7	0
10	10	14	2	2	2	4	3	71.18	117	3	1	0	0	0	1	2	2	0	2	3	1	2	2	3	1	2	0	2	4	2	1	2	3	4	0	38	2	1	2	1	2	2	2	1	10	30	7	9	3
11	10	16	1	1	1	4	4	67.9	107	3	1	1	0	0	0	3	2	0	0	0	3	2	3	1	4	2	0	1	2	0	2	2	1	4	4	36	2	1	2	1	2	1	1	0	10	10	5	6	1
12	10	15	2	1	1	4	4	95.35	231.5	5	1	1	0	0	0	2	2	0	1	2	1	1	0	4	5	2	3	4	2	1	5	3	2	5	1	46	2	1	2	1	2	1	1	0	10	20	5	7	0
13	10	14	2	1	1	4	4	83.86	186	4	1	0	0	0	0	1	2	0	0	0	2	0	1	1	2	1	1	2	1	0	2	1	0	2	1	20	1	1	2	1	2	2	2	0	11	15	6	7	0
14	10	15	2	1	1	5	5	74.09	133	3	1	0	0	0	0	2	1	0	0	1	1	0	0	0	0	0	0	0	0	3	2	1	0	0	0	11	1	1	2	1	2	2	2	0	10	15	5	7	0
15	10	15	2	2	2	5	5	95.35	231.5	5	2	0	0	0	0	2	1	0	0	0	1	0	1	1	1	0	0	0	0	0	1	1	1	1	2	13	1	1	1	1	1	2	2	0	10	10	5	10	0
16	10	15	2	2	2	5	4	93.5	221	5	1	1	0	0	0	2	2	0	1	2	2	1	0	1	0	0	0	0	0	0	3	5	0	2	0	21	1	1	2	1	2	1	1	0	10	10	5	6	0
17	10	15	1	1	1	3	3	79.05	157	4	2	0	1	0	0	3	0	0	0	2	0	0	2	0	2	2	0	0	2	4	2	0	0	2	0	21	1	2	1	2	1	1	1	0	9	20	6	9	0
18	10	14	2	1	1	5	5	76.35	147	4	1	1	0	0	0	2	0	0	2	1	2	0	1	0	0	0	0	0	1	0	2	0	3	3	0	17	1	1	1	1	1	1	1	0	11	10	6	7	0
19	10	15	1	3	2	3	2	46.26	33.5	1	1	0	1	0	0	0	0	0	1	2	0	0	1	1	0	0	0	0	0	0	2	1	1	0	0	9	1	2	1	2	1	2	2	0	12	10	5	4	0
20	10	14	2	2	2	5	5	81.24	178.5	4	1	0	0	0	0	2	1	0	3	4	3	1	3	0	3	2	3	4	3	2	5	4	1	1	3	48	2	2	2	2	2	2	2	0	11	5	7	8	0
21	10	15	1	2	2	3	2	69.82	110.5	3	2	0	1	1	1	5	1	0	2	4	5	0	3	2	0	0	0	1	1	0	4	2	1	1	0	32	2	2	1	2	1	2	2	0	11	20	8	8	0
22	10	14	1	3	2	5	4	74.73	139	3	1	1	0	0	0	5	2	0	2	0	2	0	2	0	5	2	5	0	5	2	2	3	2	0	3	42	2	1	1	1	1	2	2	0	12	50	8	8	3
23	10	14	2	3	2	4	4	79.39	163	4	1	1	1	0	0	5	2	0	1	5	3	4	2	1	5	0	3	4	4	3	5	3	2	0	5	57	3	1	2	1	2	2	2	0	10	15	7	8	0
24	10	14	1	1	1	6	6	61.39	80.5	2	1	0	1	0	0	5	4	0	1	2	2	5	2	0	5	2	3	0	4	1	5	3	1	0	1	46	2	1	1	1	1	2	2	0	12	30	7	7	1
25	10	16	2	2	2	5	3	88.62	206.5	5	1	1	0	0	0	4	3	0	2	3	5	3	3	1	2	3	3	1	0	1	5	4	0	5	4	52	3	1	2	1	2	1	1	0	12	15	6	4	0
26	10	14	1	3	2	5	3	48.9	41	1	1	0	0	0	0	1	1	0	1	3	4	0	3	0	2	1	1	1	1	0	4	3	1	0	0	27	1	1	1	1	1	2	2	0	9	30	7	10	3
27	10	15	1	3	2	3	4	69.56	108	3	1	1	0	0	0	2	3	3	3	0	0	2	0	3	2	2	3	1	1	0	5	3	1	0	1	35	2	2	2	2	2	2	3	1	10	5	5	5	2
28	10	16	1	2	2	5	4	69.82	110.5	3	2	1	1	0	0	2	4	2	2	0	2	2	0	0	2	0	0	4	0	0	0	0	0	0	2	22	1	1	2	1	2	1	1	1	10	10	6	9	0
29	10	16	1	1	1	4	1	64.45	94.5	2	1	1	1	0	0	4	3	0	2	2	0	1	0	3	2	3	2	2	2	1	2	2	3	1	1	36	2	1	1	1	1	2	2	1	10	20	6	9	2
30	10	16	1	2	2	3	1	76.77	148	4	1	1	1	0	0	2	3	0	1	3	0	1	0	1	2	4	3	2	2	1	3	2	2	3	1	36	2	1	2	1	2	2	2	0	10	15	7	9	2
31	10	15	2	3	2	2	1	64.1	91	2	1	1	0	0	0	4	2	0	0	0	5	0	2	1	0	1	5	5	5	0	3	0	0	2	3	38	2	1	2	1	2	1	1	0	11	15	7	8	1
32	10	15	2	1	1	2	1	72.88	126	3	1	1	0	1	0	4	3	4	1	5	2	2	3	4	5	3	5	5	0	3	4	1	2	3	5	64	3	2	2	2	2	1	1	0	10	5	8	9	0
33	10	15	2	1	1	4	1	48.7	39	1	1	1	0	0	0	3	1	0	3	5	4	0	2	5	3	2	5	2	3	0	3	5	0	2	0	48	2	1	1	1	1	1	1	0	9	30	6	9	2
34	10	14	2	1	1	2	2	43.99	25	1	1	1	0	0	0	5	0	0	0	2	0	0	0	0	2	1	0	0	0	0	1	0	0	0	0	11	1	1	2	1	2	1	1	0	10	10	6	8	0
35	10	16	2	1	1	1	1	54.02	53	2	1	1	0	0	0	2	5	2	3	0	5	2	3	4	0	5	5	2	4	4	5	4	5	3	3	66	3	1	2	1	2	1	1	0	10	60	7.3	10	3
36	10	14	1	1	1	4	4	64.45	94.5	2	1	1	0	0	0	3	3	2	5	1	4	1	0	3	5	2	3	1	1	0	5	3	1	0	1	44	2	2	2	2	2	2	3	1	10.3	5	6.3	6	2
37	10	14	2	1	1	4	3	72.88	126	3	1	1	0	0	0	4	1	2	2	3	1	0	0	1	0	0	0	0	1	0	3	2	4	2	0	26	1	1	1	1	1	1	1	0	10.3	2	6.3	8	0
38	10	14	1	2	2	4	4	78.16	149	4	1	0	0	0	0	1	1	0	0	2	2	1	0	2	3	1	0	2	2	3	2	1	0	2	3	28	1	1	1	1	1	1	1	1	10.3	11	6.35	8	0
39	9	14	1	1	1	5	5	92.86	220	5	1	0	0	0	0	2	1	0	2	1	1	0	1	1	2	2	1	1	0	1	2	1	1	1	0	21	1	1	1	1	1	1	1	0	1	15	6	5	0
40	9	15	1	2	2	3	3	57.52	67.5	2	1	1	0	0	0	2	4	3	1	2	1	0	3	4	4	3	4	2	3	1	3	4	0	2	0	46	2	1	1	1	1	2	2	0	10	5	5	7	1
41	9	17	2	3	2	3	3	81.21	175	4	1	1	0	0	0	0	2	0	1	1	0	1	0	2	1	0	0	1	0	1	3	0	3	3	2	21	1	1	1	1	1	2	2	0	10	20	5	8	0
42	9	14	1	1	1	4	4	82.11	183	4	1	1	1	0	0	1	5	0	1	4	2	1	2	0	2	1	1	2	0	2	3	2	1	5	0	35	2	1	1	1	1	1	1	0	10	15	5	8	0
43	9	15	2	1	1	6	5	78.18	150	4	1	1	0	0	0	2	0	0	1	1	0	0	0	3	2	0	2	1	2	3	3	4	1	5	0	30	1	1	1	1	1	1	1	0	10	15	5	7	0
44	9	14	2	3	2	5	5	90.77	218	5	1	1	0	0	1	3	3	0	1	3	2	0	3	4	2	1	3	3	2	0	5	4	2	3	2	46	2	1	1	1	1	1	1	1	9.3	20	5.3	7	1
45	9	14	2	2	2	3	4	58.8	71	2	1	1	1	0	1	4	3	0	0	3	1	1	1	2	4	1	3	2	5	1	4	4	2	2	1	44	2	1	1	1	1	2	2	1	12	15	6	6	2
46	9	15	2	2	2	5	4	79.97	167.5	4	1	0	0	0	0	2	1	0	0	3	1	0	1	2	2	3	4	2	1	2	3	2	3	0	1	33	2	2	2	2	2	1	1	0	10.1	15	5.3	7	2
47	9	15	2	2	2	3	2	61.39	80.5	2	1	1	0	0	0	2	0	2	0	2	0	2	0	5	3	0	0	2	1	0	1	2	0	1	0	23	1	1	1	1	1	1	1	0	12	5	5	5	0
48	9	14	2	2	2	6	6	85.89	197.5	5	1	1	0	0	0	1	0	0	0	0	1	2	0	0	0	1	0	0	0	0	2	2	0	0	0	9	1	1	1	1	1	1	1	0	10	10	5	6	0
49	9	14	1	2	2	5	4	74.73	139	3	1	1	0	0	1	2	4	0	5	2	2	0	1	0	3	3	0	2	0	0	4	0	2	1	0	31	2	1	1	1	1	1	1	0	10.3	10	6.3	6	1
50	9	15	1	2	2	4	4	57.31	65	2	1	1	0	0	1	2	4	3	5	2	2	0	2	0	2	4	0	3	0	2	4	2	3	1	2	43	2	1	1	1	1	2	2	0	10.4	5	6	7	2
51	9	15	2	1	1	4	3	79.39	163	4	2	0	0	0	0	4	2	0	1	2	3	0	2	3	0	1	0	0	0	0	3	2	1	0	1	25	1	1	2	1	2	1	1	0	11.3	15	5	6	0
52	9	14	2	1	1	3	3	62.01	85.5	2	1	0	0	0	0	3	2	2	1	1	2	0	1	4	4	2	1	3	2	1	4	3	2	0	0	38	2	1	2	1	2	2	2	0	10	15	4.3	6	0
53	9	15	1	1	1	5	5	78.35	151	4	1	1	0	0	0	4	0	0	2	3	2	0	3	3	0	0	0	0	4	0	5	2	3	2	0	33	2	1	1	1	1	1	1	0	11	10	6.2	7	0
54	9	14	2	2	2	5	5	74.73	139	3	1	0	0	0	1	2	1	0	2	3	3	1	3	0	3	2	3	4	3	2	5	4	1	1	2	45	2	2	2	2	2	2	2	0	11	5	7	8	0
55	9	13	2	1	1	3	1	62.01	85.5	2	1	0	0	1	0	2	0	0	0	2	2	0	0	0	3	0	0	1	4	0	1	0	0	0	0	15	1	1	1	1	1	2	2	0	1	2	6	5	0
56	10	15	1	2	2	6	4	95.35	231.5	5	1	0	0	0	0	4	0	3	4	5	1	1	1	3	2	1	4	2	5	5	5	5	3	1	0	55	3	1	1	1	1	2	2	0	11	2	5	6	0
57	10	16	2	1	1	3	4	80.89	173	4	1	0	0	0	0	3	1	0	1	1	4	0	3	1	4	1	1	3	4	0	4	1	1	5	1	39	2	1	2	1	2	2	2	0	9	5	5	7	0
58	10	16	1	1	1	4	6	79.05	157	4	1	1	0	0	0	2	0	0	0	1	0	0	1	5	5	1	2	0	0	1	1	4	0	0	0	23	1	1	1	1	1	1	1	0	9	6	6	9	0
59	10	15	1	1	1	5	6	90.47	214.5	5	1	0	0	0	0	3	3	0	1	1	4	1	1	1	1	1	5	1	4	2	3	2	0	4	0	38	2	1	1	1	1	2	2	0	9	10	5	7	0
60	10	16	1	2	2	5	4	59.59	73	2	1	1	0	0	0	3	3	2	0	4	2	0	1	1	4	2	4	2	0	1	3	2	0	1	0	35	2	1	1	1	1	1	1	0	9.3	20	4.3	6	0
61	10	15	2	1	1	4	3	81.24	178.5	4	1	1	0	0	0	1	0	0	1	0	1	0	0	1	1	0	1	0	0	0	3	1	1	0	0	11	1	1	2	1	2	2	2	0	11	10	6	7	0
62	10	16	2	1	1	3	2	71.67	119.5	3	1	0	0	0	0	5	2	0	0	0	5	2	2	3	5	2	5	4	2	2	5	4	5	1	1	55	3	1	2	1	2	2	2	0	11	10	6	7	0
63	10	16	1	1	1	3	2	71.67	119.5	3	1	0	0	0	0	1	0	2	0	0	2	0	1	0	1	0	2	1	0	1	0	1	0	0	0	12	1	1	2	1	2	1	1	0	9	30	5	8	0
64	10	15	2	1	1	2	2	29.66	4	1	1	1	1	0	0	2	1	0	0	2	1	0	2	0	3	0	5	0	4	0	5	2	0	4	1	32	2	1	2	1	2	1	1	0	10	30	6.3	8	2
65	10	15	2	1	1	4	3	74.09	133	3	1	1	1	0	0	2	2	0	1	3	3	1	2	1	2	4	4	3	3	3	4	2	4	1	2	47	2	1	2	1	2	2	2	0	10	30	7	7	0
66	10	14	2	3	2	6	4	71.67	119.5	3	2	0	0	0	1	4	3	0	2	4	3	1	3	2	5	2	3	1	5	3	4	5	0	4	3	57	3	2	2	2	2	2	3	1	12	60	6	5	3
67	10	15	2	1	1	1	1	64.45	94.5	2	1	1	0	0	0	1	2	0	0	0	0	0	1	1	0	0	0	0	1	1	1	0	1	1	0	10	1	2	1	2	1	2	2	0	9.3	60	6	8	1
68	10	14	2	1	1	4	4	88.2	204	5	1	0	0	0	0	3	2	0	1	3	3	2	2	1	4	4	1	2	0	2	3	5	3	0	2	43	2	2	2	2	2	2	2	0	10	30	6.3	6	2
69	10	15	2	1	1	3	3	67.59	106	3	2	0	0	0	0	1	2	0	0	1	5	0	3	0	3	1	2	2	1	0	2	1	0	0	1	25	1	2	3	2	2	2	3	0	9	65	7	9	2
70	10	15	2	2	2	4	4	70.62	114	3	1	0	0	0	1	2	0	0	1	0	3	0	4	0	0	0	3	0	4	0	5	5	0	0	0	27	1	1	2	1	2	2	2	0	10	30	9	8	3
71	10	14	2	2	2	4	3	95.35	231.5	5	2	0	1	0	1	4	5	4	4	5	5	1	4	2	2	4	5	5	3	4	5	4	3	2	2	73	3	3	2	2	2	2	3	1	10	30	6	7	2
72	10	16	1	1	1	5	4	61.04	74.5	2	2	0	0	0	0	1	2	1	2	2	2	0	2	1	2	2	2	0	3	1	2	2	1	0	0	28	1	1	1	1	1	1	1	0	10	15	8	10	0
73	10	14	2	1	1	5	3	42.53	21.5	1	2	0	0	0	0	1	1	0	1	0	0	0	1	0	2	4	1	5	5	0	1	2	1	0	0	25	1	2	3	2	2	2	3	1	10	15	4.5	5	1
74	10	15	1	3	2	4	4	83.96	189.5	4	1	0	0	0	1	3	1	1	1	2	2	1	1	1	2	1	0	3	3	1	3	3	2	2	1	34	2	1	2	1	2	2	2	0	10.3	5	6.3	8	0
75	10	15	1	1	1	6	6	90.47	214.5	5	1	0	0	0	1	1	3	2	4	3	2	0	1	3	4	3	1	2	1	2	5	5	5	2	4	53	3	1	1	1	1	2	2	0	10.3	5	6.3	7	0
76	10	15	2	1	1	3	2	61.39	80.5	2	1	0	0	0	0	3	2	1	0	1	3	1	2	1	4	1	2	4	3	2	3	2	1	0	1	37	2	2	2	2	2	2	2	0	9.1	15	6	9	0
77	10	16	1	1	1	5	4	95.35	231.5	5	1	0	0	0	0	1	0	0	0	0	1	1	1	5	5	1	2	0	0	1	1	4	0	0	0	23	1	1	1	1	1	2	3	0	9	10	7	9	0
78	10	15	2	1	1	4	3	74.73	139	3	1	1	0	0	0	2	0	0	0	0	0	0	0	0	0	0	0	0	0	0	3	1	0	1	0	7	1	1	1	1	1	1	1	0	10	12	7	20	1
79	10	15	1	3	2	5	4	95.35	231.5	5	2	0	1	0	0	4	4	0	1	5	5	0	4	5	5	2	5	2	5	3	5	5	4	2	5	71	3	1	1	1	1	2	3	1	3	60	6	5	3
80	10	16	2	1	1	4	3	79.97	167.5	4	1	1	0	0	0	1	2	1	0	5	1	0	3	5	5	2	3	4	5	3	1	2	0	1	3	47	2	1	2	1	2	2	2	0	10	5	6.3	9	1
81	10	16	2	1	1	4	3	57.31	65	2	1	0	1	0	0	4	4	0	3	2	5	3	4	0	5	2	1	1	5	1	5	4	2	0	2	53	3	2	2	2	2	1	1	1	9.3	8	4.5	6	0
82	10	16	2	1	1	6	4	98.15	242.5	5	1	1	0	0	0	2	0	0	0	1	1	0	2	0	1	1	1	0	1	0	2	1	0	1	0	14	1	1	1	1	1	1	1	0	10	5	5	7	0
83	10	15	1	2	2	3	2	52.61	45	1	1	0	0	1	0	2	1	5	1	0	5	0	0	0	3	0	5	2	3	0	4	1	0	0	1	33	2	1	1	1	1	2	3	1	10	25	7	8	0
84	10	16	1	1	1	3	2	89.86	211	5	1	1	0	0	0	2	1	2	0	0	1	3	1	4	3	1	0	2	0	1	1	1	2	0	0	25	1	1	2	1	2	2	2	0	8.3	60	5.55	7	3
85	10	14	2	1	1	4	4	74.73	139	3	1	1	0	0	0	1	0	0	0	0	0	0	0	0	1	0	1	0	1	0	1	1	0	1	0	7	1	1	2	1	2	2	2	0	10.45	35	5.15	6	3
86	10	14	2	1	1	5	6	80.9	174	4	1	0	0	0	0	3	4	0	1	3	2	0	3	5	4	4	3	2	1	2	1	0	2	0	2	42	2	1	1	1	1	2	2	0	10	25	6	8	0
87	10	14	2	2	2	6	5	83.96	189.5	4	1	1	0	0	0	4	4	1	2	2	0	0	2	5	0	0	0	3	4	1	5	2	1	2	0	38	2	2	2	2	2	2	2	0	11	10	7	8	0
88	10	16	1	2	2	1	1	45.37	29	1	2	0	1	0	0	1	0	0	1	3	2	0	0	0	0	0	0	0	2	0	0	0	0	1	1	11	1	2	2	2	2	2	2	0	11	25	6	6	0
89	10	15	2	1	1	3	2	61.39	80.5	2	1	0	0	0	0	3	2	1	0	1	3	1	2	1	4	1	2	4	3	2	3	2	1	0	1	37	2	2	2	2	2	2	2	0	9.1	15	6	9	0
90	10	15	2	1	1	3	3	59.16	72	2	2	0	0	0	0	1	2	0	0	1	5	0	3	0	3	1	2	2	1	0	2	1	0	0	1	25	1	2	3	2	2	2	3	0	9	30	7	9	2
91	10	14	1	1	1	2	3	79.39	163	4	1	1	0	0	0	5	1	0	2	0	5	0	1	0	2	5	0	2	0	0	0	0	5	0	5	33	2	1	1	1	1	2	2	0	1	4	7	8	1
92	10	13	2	3	2	4	4	57.59	69	2	1	1	0	0	0	1	0	0	0	1	1	0	1	0	2	1	1	0	0	0	2	1	0	1	0	12	1	2	1	2	1	2	2	0	9.3	6	5.3	8	0
93	10	15	2	1	1	1	1	33.56	5.5	1	2	0	1	0	0	2	2	1	2	3	3	2	3	5	3	2	2	3	0	1	2	3	2	3	2	46	2	2	1	2	1	2	2	1	8.3	5	7	12	0
94	10	14	1	1	1	3	1	79.05	157	4	1	0	1	1	0	2	0	0	0	3	2	0	2	0	0	5	3	0	3	0	5	5	4	3	3	40	2	1	1	1	1	2	2	0	11.15	15	6.45	6	0
95	10	15	2	1	1	1	1	61.39	80.5	2	2	0	1	0	0	0	1	0	1	2	0	0	1	2	3	2	2	3	0	1	4	2	2	3	2	31	2	2	1	2	1	1	1	0	9.3	5	6	10	0
96	10	15	2	3	2	3	3	80.23	170.5	4	1	0	0	0	1	2	1	0	1	2	2	1	1	0	2	2	2	1	0	1	2	2	2	2	3	29	1	3	1	2	1	2	2	1	9.55	5	5.58	7	0
97	10	17	2	1	1	2	3	57.31	65	2	1	1	0	0	0	5	5	0	0	4	2	5	0	4	2	2	5	0	2	4	5	5	2	0	0	52	3	3	2	2	2	2	2	0	11	30	5	8	2
98	10	15	2	1	1	2	2	52.78	49.5	2	1	1	1	0	0	2	0	0	2	0	0	0	0	2	1	1	2	0	0	2	2	1	0	0	0	15	1	1	1	1	1	1	1	1	10	20	7	7	1
99	10	15	2	3	2	3	3	80.19	169	4	1	1	0	0	0	0	5	0	0	0	5	0	2	0	0	0	2	5	0	0	0	0	0	0	0	19	1	3	1	2	1	1	1	0	9	5	5	8	0
100	10	15	2	1	1	3	5	73.69	130.5	3	1	1	1	0	1	5	2	5	3	1	3	2	1	5	3	5	3	5	5	2	5	5	1	2	0	63	3	2	1	2	1	2	2	1	11	10	7	7	1
101	10	15	2	2	2	1	1	48.52	37	1	1	1	0	0	0	2	2	0	2	2	0	0	0	0	2	0	0	0	2	2	2	2	0	0	0	18	1	1	1	1	1	1	1	0	11	20	7	8	0
102	10	15	2	2	2	5	5	84.04	193.5	4	1	0	0	1	0	1	2	0	0	1	1	2	1	0	1	0	1	2	0	1	3	1	0	2	0	19	1	1	2	1	2	1	1	1	9	10	6.3	10	1
103	10	17	2	1	1	1	1	46.43	35	1	2	0	0	1	1	2	2	1	0	3	3	2	3	5	3	3	5	4	0	1	5	4	3	0	4	53	3	1	1	1	1	1	1	0	9	10	6	8	1
104	10	15	1	1	1	2	1	70.62	114	3	1	1	0	0	0	1	3	0	2	1	1	1	1	4	1	2	2	2	1	1	4	2	2	2	2	35	2	1	1	1	1	1	1	0	10	12	5	6	2
105	10	15	1	1	1	3	1	55.84	62	2	1	1	1	0	0	0	0	0	2	2	0	0	0	2	2	0	5	0	0	2	0	0	0	4	5	24	1	2	2	2	2	2	2	0	10	1	6	8	0
106	10	16	2	1	1	2	1	41.57	18	1	2	0	0	0	0	0	2	0	2	2	2	0	0	0	0	0	0	0	2	0	2	0	0	0	0	12	1	1	1	1	1	2	2	0	10.3	30	5	7	0
107	10	16	2	3	2	1	1	44.01	27	1	1	1	0	0	0	0	2	2	0	0	0	2	0	0	2	0	0	0	2	0	2	0	0	4	0	16	1	1	2	1	2	2	2	0	11	6	5	6	0
108	10	17	2	1	1	1	1	61.39	80.5	2	1	1	0	0	0	2	0	0	0	0	2	2	2	0	2	0	0	0	0	0	2	0	2	2	0	16	1	1	1	1	1	1	1	0	10.3	10	5	6	0
109	10	16	1	2	2	3	3	84.89	195	4	1	0	1	0	1	1	2	0	0	3	4	1	0	0	3	1	2	1	4	1	3	1	0	0	0	27	1	1	2	1	2	2	2	0	10	5	6	8	0
110	10	16	2	1	1	3	1	70.62	114	3	1	1	0	0	0	1	1	0	1	1	0	0	2	0	1	2	0	2	2	0	2	1	0	0	2	18	1	2	2	2	2	2	2	0	11	10	4.3	5	0
111	10	16	2	1	1	2	2	23.39	2.5	1	1	1	1	0	0	0	0	0	2	2	0	2	2	2	2	2	2	0	2	0	2	2	2	0	0	24	1	2	1	2	1	2	2	1	11	15	7	7	2
112	10	16	2	1	1	1	1	43.05	23	1	2	0	0	0	0	0	2	0	0	0	1	0	0	0	1	0	0	0	0	0	0	0	0	0	0	4	1	2	1	2	1	1	1	1	11	15	5	7	2
113	10	17	2	1	1	2	3	48.7	39	1	1	1	0	0	1	0	3	0	0	0	2	0	2	4	0	2	5	0	2	1	5	4	0	0	1	31	2	3	2	2	2	2	2	1	11	30	5	7	2
114	10	16	2	1	1	1	3	64.45	94.5	2	2	1	0	0	0	2	0	0	0	0	0	2	2	0	2	2	0	0	0	0	2	0	0	0	0	12	1	1	1	1	1	2	2	0	11	5	6	6	1
115	10	16	1	1	1	3	3	75.53	144.5	3	1	1	0	0	0	0	0	5	0	1	2	2	2	1	1	1	1	0	0	0	2	1	0	0	0	19	1	1	1	1	1	1	1	0	10	45	6	7	2
116	10	15	2	3	2	3	3	70.96	116	3	1	0	0	0	1	0	5	0	0	1	5	0	0	0	5	0	0	5	5	0	0	5	5	0	5	41	2	3	1	2	1	1	1	1	9	5	5	8	0
117	10	16	1	1	1	3	3	69.7	109	3	1	1	0	0	0	0	0	0	0	0	0	0	0	0	0	0	0	0	0	0	0	0	0	0	0	0	1	1	2	1	2	2	2	0	9	30	6	7	0
118	10	15	1	1	1	4	1	34.44	8	1	1	1	0	0	0	1	3	1	0	1	2	3	1	0	4	0	0	1	1	0	2	2	0	0	0	22	1	1	1	1	1	2	2	0	9	10	7	9	0
119	10	15	1	1	1	3	3	63.63	89	2	1	0	0	0	0	2	3	2	1	2	2	1	0	0	1	2	0	3	0	0	1	3	1	0	0	24	1	1	1	1	1	2	2	0	9.3	60	5.3	8	1
120	10	13	1	1	1	5	5	85.89	197.5	5	1	1	0	0	0	3	2	0	0	2	0	0	2	2	4	1	4	4	0	1	4	2	0	0	2	33	2	1	2	1	2	2	2	0	9	20	7	7	2
121	10	15	2	2	2	5	4	83.1	185	4	1	1	0	0	0	4	2	2	0	2	2	3	2	0	0	3	2	0	3	0	3	0	0	3	2	33	2	1	1	1	1	2	2	0	12	5	6	7	1
122	10	16	2	2	2	5	3	79.05	157	4	1	1	0	0	0	4	3	0	2	3	5	3	3	1	2	3	3	1	0	1	5	4	0	5	4	52	3	1	2	1	2	1	1	0	11.3	15	6.3	4	0
123	9	13	2	2	2	5	5	86.99	201	5	1	0	0	0	0	4	1	2	5	5	2	0	1	0	0	0	1	0	0	0	0	0	2	0	0	23	1	1	1	1	1	1	1	0	9.3	10	8	10	0
124	9	16	2	2	2	4	3	76.33	146	3	1	1	0	0	0	0	0	0	0	0	0	0	0	0	0	0	0	0	0	0	0	0	0	0	0	0	1	1	1	1	1	1	1	0	10	15	4	6	0
125	9	17	2	3	2	3	3	61.06	76	2	1	1	0	0	1	0	0	0	0	0	0	1	0	5	0	0	0	0	0	0	0	0	0	0	0	6	1	1	1	1	1	1	1	0	10	7	4.3	6	1
126	9	14	2	2	2	5	4	92.29	219	5	1	0	0	0	1	2	1	0	0	3	1	1	0	0	1	0	2	3	0	0	0	0	1	0	0	15	1	1	1	1	1	2	2	0	9.4	20	4.55	7	0
127	9	14	1	2	2	3	1	86.74	199.5	5	1	1	0	0	1	0	1	0	0	0	1	1	2	0	3	4	3	2	4	2	4	0	2	1	1	31	2	1	1	1	1	1	1	0	10	10	5	10	1
128	9	14	1	1	1	1	1	78.38	152.5	4	1	1	0	0	0	0	0	2	0	2	0	0	4	2	1	3	0	0	1	0	4	0	3	1	2	25	1	1	1	1	1	1	1	0	9.3	10	5	6	0
129	9	15	2	2	2	4	4	63.84	90	2	1	1	0	0	0	2	3	2	0	3	3	2	2	3	0	2	3	1	2	1	3	2	3	1	2	40	2	1	1	1	1	1	1	0	9	7	4.3	6	1
130	9	14	2	2	2	5	5	88.62	206.5	5	2	0	1	0	0	0	2	0	0	0	2	0	0	2	0	0	2	0	0	0	0	0	0	0	0	8	1	1	1	1	1	1	1	0	10	3	4	6	0
131	9	14	2	1	1	2	6	88.84	209.5	5	1	1	0	0	0	0	0	0	0	0	0	0	0	0	0	0	0	0	0	0	0	0	0	0	0	0	1	1	1	1	1	1	1	0	10	2	5	7	0
132	9	14	2	1	1	3	1	78.38	152.5	4	1	1	0	0	0	1	0	0	0	0	0	1	0	0	0	1	2	1	5	0	0	1	0	2	0	14	1	1	1	1	1	1	1	1	9.3	5	5	6	0
133	9	16	2	2	2	3	1	52.58	44	1	1	1	0	0	0	0	0	0	0	0	0	0	0	0	0	0	0	0	0	0	1	4	0	2	1	8	1	1	1	1	1	1	1	0	10	10	4.3	6	0
134	9	15	2	1	1	3	4	71.86	122	3	1	0	0	0	0	2	0	0	0	2	0	0	2	4	2	2	4	4	4	5	5	4	4	4	0	48	2	1	2	1	2	2	2	0	9	20	5	7	1
135	9	14	2	1	1	4	5	50.5	42	1	1	0	0	0	0	0	0	0	0	0	0	0	0	0	0	0	0	0	0	0	0	0	0	0	0	0	1	1	2	1	2	2	2	0	8	30	5	9	0
136	9	14	1	3	2	5	3	87.41	202.5	5	2	0	0	0	0	0	0	0	0	0	0	0	2	0	0	2	4	2	0	1	5	1	5	4	1	27	1	1	1	1	1	1	1	0	9	40	7	10	2
137	9	15	1	1	1	4	5	95.35	231.5	5	1	1	0	0	0	0	0	0	0	0	0	0	0	0	0	0	0	0	0	0	0	0	0	0	0	0	1	1	1	1	1	1	1	0	10	10	5	7	0
138	9	15	2	1	1	4	4	81.24	178.5	4	1	1	0	0	0	3	2	0	0	2	0	0	1	1	3	0	0	4	0	0	2	0	2	2	0	22	1	1	1	1	1	1	1	0	9	5	5.3	8	0
139	9	14	2	3	2	5	4	88.62	206.5	5	1	1	0	0	1	5	2	0	1	3	2	3	2	1	5	2	4	2	0	1	4	4	1	1	3	46	2	1	2	1	2	2	2	0	10	15	6	8	1
140	9	14	2	1	1	6	6	98.15	242.5	5	1	1	0	0	1	3	3	0	2	2	1	3	2	2	4	0	1	0	4	0	5	4	1	0	1	38	2	2	2	2	2	2	2	0	12	10	6	5	0
141	9	16	1	1	1	1	1	95.35	231.5	5	1	1	0	0	0	0	0	0	0	0	0	0	0	0	0	0	0	0	0	0	0	0	0	0	0	0	1	1	1	1	1	1	1	0	10	5	4	6	0
142	9	15	1	2	2	1	1	79.05	157	4	1	1	0	0	0	0	0	1	0	0	0	0	0	0	0	0	0	0	0	0	0	0	0	0	0	1	1	1	1	1	1	1	1	0	11	5	5.3	7	0
143	9	15	1	1	1	6	6	95.35	231.5	5	1	1	0	0	0	0	0	0	0	0	0	0	0	0	0	0	0	0	0	0	0	0	0	0	0	0	1	1	1	1	1	1	1	0	10	10	5	7	0
144	9	15	2	1	1	4	3	65.12	99	3	1	0	0	0	0	2	5	0	2	4	4	3	1	4	3	3	4	4	4	3	4	2	0	4	4	60	3	2	1	2	1	2	2	1	10	15	5	7	3
145	9	14	2	1	1	6	6	74.09	133	3	1	0	0	0	0	4	2	0	0	2	4	5	3	1	2	1	5	3	4	1	4	3	1	4	2	51	3	1	1	1	1	2	3	0	11	30	5.3	8	2
146	9	14	2	3	2	6	6	78.74	154	4	1	0	1	0	0	2	5	0	2	4	4	3	1	4	3	3	4	4	4	3	4	2	0	4	4	60	3	2	1	2	1	2	2	1	10	60	5	7	3
147	9	14	2	1	1	4	6	70.6	112	3	1	1	0	0	0	3	2	0	0	2	2	0	2	2	4	0	0	4	0	0	2	0	2	3	0	28	1	1	1	1	1	1	1	0	10	5	4.3	8	0
148	9	16	1	2	2	3	1	80.23	170.5	4	1	1	0	0	1	0	1	0	0	0	1	1	2	0	3	4	3	2	4	2	0	0	2	1	1	27	1	1	1	1	1	1	1	0	10	10	5	10	1
149	9	16	1	1	1	2	1	95.35	231.5	5	1	1	0	0	0	0	0	0	0	0	0	0	0	0	0	0	0	0	0	0	0	0	0	0	0	0	1	1	1	1	1	1	1	0	10	5	4	6	0
150	9	15	1	2	2	6	6	95.35	231.5	5	1	1	0	0	0	0	0	0	0	0	0	0	0	0	0	0	0	0	0	0	0	0	0	0	0	0	1	1	1	1	1	1	1	0	10	5	4	6	0
151	10	14	2	2	2	5	6	82.11	183	4	1	1	0	0	0	2	3	0	0	2	1	0	1	1	1	2	2	2	1	2	4	3	2	0	2	31	2	1	1	1	1	1	1	0	9.3	10	4.3	8	0
152	10	15	1	2	2	6	6	65.94	100	3	1	0	0	0	0	5	4	0	2	3	4	5	4	1	5	3	2	4	2	1	5	4	0	5	3	62	3	1	1	1	1	1	1	0	10.3	10	6	8	0
153	10	16	1	1	1	6	6	95.35	231.5	5	1	0	1	0	0	2	2	0	1	0	4	0	4	0	4	0	4	0	3	0	5	4	5	5	0	43	2	1	2	1	2	2	2	0	10	15	4	6	0
154	10	15	1	1	1	5	4	95.35	231.5	5	1	0	0	0	1	2	0	0	0	0	0	2	3	3	0	0	0	0	0	0	0	0	0	0	0	10	1	1	1	1	1	1	1	0	10	15	4	6	1
155	10	15	1	1	1	5	5	90.47	214.5	5	1	1	0	0	0	5	2	0	0	0	0	0	0	0	0	5	5	0	4	0	5	0	0	1	0	27	1	1	1	1	1	1	1	0	10	5	5.3	7	0
156	10	15	1	2	2	5	4	95.35	231.5	5	1	1	0	0	0	1	1	0	0	4	0	0	0	1	3	0	0	0	0	1	5	0	1	5	0	22	1	1	1	1	1	2	2	0	10	15	5	8	0
157	10	16	1	3	2	6	3	95.35	231.5	5	1	1	0	0	0	2	0	0	1	1	2	0	1	1	2	3	2	3	0	0	3	1	0	4	3	29	1	1	1	1	1	1	1	0	10	15	5.55	8	0
158	10	16	1	2	2	2	2	95.35	231.5	5	1	1	0	0	0	0	0	0	0	0	0	0	0	0	0	0	0	0	0	0	0	0	0	0	0	0	1	1	1	1	1	1	1	0	10	6	4	6	0
159	10	17	1	1	1	1	1	73.69	130.5	3	1	1	0	0	0	2	0	0	4	0	2	0	0	5	2	2	2	0	4	2	4	2	2	0	2	35	2	1	1	1	1	1	1	0	10	20	5	6	0
160	10	16	2	2	2	6	1	33.74	7	1	1	1	0	0	0	2	0	0	0	0	0	0	0	5	0	2	0	0	0	0	2	0	0	0	0	11	1	1	1	1	1	1	1	0	10	5	4	6	0
161	10	15	1	3	2	5	3	84.04	193.5	4	1	0	0	0	0	4	0	0	1	1	2	0	1	1	2	3	2	3	0	0	3	1	0	4	3	31	2	1	2	1	2	2	2	0	9.3	15	5.3	8	0
162	10	15	1	2	2	5	5	88.84	209.5	5	1	1	0	0	0	4	3	5	2	4	4	1	2	3	3	2	5	3	4	3	4	2	1	5	3	63	3	1	1	1	1	2	2	0	11	15	6	6	2
163	10	15	1	1	1	6	6	95.35	231.5	5	1	0	0	0	1	4	3	0	4	5	2	5	3	5	5	3	4	5	0	2	4	4	5	5	4	72	3	1	3	1	2	2	3	0	5	45	6.3	6	3
164	10	15	1	1	1	3	1	90.47	214.5	5	1	1	0	0	0	4	3	2	0	3	2	0	2	2	0	4	3	1	0	2	3	3	1	1	2	38	2	1	1	1	1	2	2	0	10	10	5	8	0
165	10	15	1	1	1	6	3	82.11	183	4	1	0	0	0	0	4	3	1	0	3	4	0	3	2	0	4	3	2	2	3	5	5	3	4	1	52	3	1	2	1	2	2	2	0	9	10	5	8	0
166	10	15	1	1	1	6	6	74.73	139	3	1	1	0	0	0	1	1	4	1	1	0	0	2	0	5	2	1	1	0	1	0	2	0	0	0	22	1	1	1	1	1	2	2	0	10	40	5	8	0
167	10	15	1	1	1	3	4	83.96	189.5	4	1	0	0	0	0	2	3	0	1	2	2	2	2	1	2	2	2	2	1	3	3	3	1	1	1	36	2	1	1	1	1	1	1	0	10	2	5	7	0
168	10	15	2	1	1	3	4	95.35	231.5	5	1	1	1	0	1	2	0	0	0	0	0	0	0	0	2	2	2	3	0	0	2	2	2	0	0	17	1	1	2	1	2	1	1	1	9	5	5	8	0
169	10	15	1	2	2	5	5	95.35	231.5	5	1	1	0	0	0	1	0	0	0	5	0	0	0	2	5	0	0	5	0	0	1	0	0	0	0	19	1	1	1	1	1	1	1	0	9	2	5	9	0
170	10	14	2	1	1	4	5	43.99	25	1	1	0	0	0	0	0	0	0	0	0	0	0	0	0	0	0	0	0	0	0	0	0	0	0	0	0	1	1	2	1	2	2	2	0	8	30	5	9	0
171	9	13	2	2	2	2	2	47.85	36	1	1	1	0	0	0	5	3	0	2	0	0	0	0	0	0	0	0	0	0	0	0	0	0	0	0	10	1	1	1	1	1	1	1	0	8	2	5	12	0
172	9	16	1	3	2	2	1	64.48	98	3	1	1	1	1	0	2	2	2	2	3	3	2	2	3	3	2	2	2	2	3	1	3	1	0	0	40	2	1	3	1	2	1	1	0	11	20	4	6	0
173	9	14	1	2	2	3	3	46.26	33.5	1	1	1	0	0	0	0	2	0	0	0	0	0	0	0	0	0	0	0	0	0	0	0	0	0	0	2	1	1	1	1	1	1	1	0	9	1	5	12	0
174	9	15	1	1	1	1	1	61.39	80.5	2	1	1	0	0	1	5	4	2	4	3	3	3	4	4	5	3	3	2	3	2	4	1	1	0	0	56	3	1	2	1	2	2	2	1	7.3	15	6.1	11	0
175	9	14	1	1	1	1	1	72.88	126	3	1	1	1	0	1	5	4	2	4	3	3	2	4	3	5	2	4	3	2	5	2	1	1	0	0	55	3	1	1	1	1	2	2	1	8	10	4	8	0
176	9	14	1	3	2	3	3	38.35	14	1	1	1	1	1	0	1	3	0	2	1	0	3	0	2	5	1	0	0	2	1	3	2	0	0	0	26	1	1	1	1	1	1	1	0	8	10	5	13	2
177	9	15	1	3	2	3	3	43.99	25	1	1	1	0	0	0	0	3	0	2	1	0	0	0	0	2	0	0	0	0	0	0	0	0	0	0	8	1	1	1	1	1	2	2	0	6.3	10	6	13	0
178	9	15	1	3	2	3	3	41.41	17	1	1	1	0	1	0	0	3	0	2	1	0	0	0	0	1	0	0	0	0	0	0	0	0	0	0	7	1	1	1	1	1	1	1	0	7.3	10	5	11	0
179	9	14	1	2	2	1	1	61.39	80.5	2	1	1	1	1	0	2	3	2	2	4	3	2	5	3	5	2	2	4	3	2	3	4	2	0	3	56	3	1	2	1	2	1	1	0	9	15	6	10	0
180	9	13	2	2	2	3	3	54.45	55.5	2	1	1	0	0	0	2	1	4	3	1	0	0	0	0	1	1	3	1	4	4	4	2	2	1	0	34	2	1	1	1	1	1	1	0	9	9	6	10	1
181	9	14	2	2	2	2	2	41.76	19	1	1	1	0	0	0	0	1	2	0	1	0	0	1	2	3	0	2	4	1	0	2	3	1	0	2	25	1	1	2	1	2	1	1	0	7	1	5	4	0
182	9	14	2	2	2	1	2	52.78	49.5	2	1	1	0	0	0	0	1	2	0	1	0	0	1	2	3	0	2	4	1	0	2	2	1	0	2	24	1	1	1	1	1	1	1	0	8	1	5	4	0
183	9	14	2	2	2	1	1	35.06	9	1	2	1	0	0	0	0	0	0	0	0	2	0	2	3	4	0	4	2	0	0	0	0	0	0	0	17	1	1	2	1	2	1	1	0	9	4	5	8	0
184	9	13	2	2	2	3	3	44.2	28	1	1	1	0	0	0	2	3	2	2	0	4	0	2	1	3	2	0	3	1	0	3	2	0	1	2	33	2	1	2	1	2	1	1	0	8	15	6	12	0
185	9	14	2	3	2	3	3	80.41	172	4	1	1	0	0	0	2	3	5	2	2	5	2	0	2	3	2	0	3	1	0	4	3	0	1	2	42	2	1	1	1	1	1	1	0	8	15	6	11	0
186	9	14	2	2	2	3	1	23.39	2.5	1	1	1	0	1	0	3	2	5	2	2	4	2	0	3	2	4	3	2	2	0	2	3	0	4	3	48	2	1	1	1	1	1	1	0	10.3	4	6	7	0
187	9	13	2	2	2	3	3	66.3	103	3	1	1	0	0	0	3	3	5	2	2	4	2	0	3	4	2	3	2	2	2	4	4	0	2	3	52	3	1	1	1	1	1	1	0	9.3	5	6	7	0
188	9	13	2	2	2	3	2	72.47	123	3	1	1	0	0	0	2	1	0	0	2	0	2	0	2	0	0	0	0	1	0	2	0	0	0	0	12	1	1	1	1	1	1	1	0	8	10	6	11	1
189	9	13	2	1	1	4	3	42.35	20	1	2	1	0	0	0	3	0	2	0	2	4	0	4	2	4	2	0	3	4	2	2	3	2	2	2	43	2	1	2	1	2	1	1	0	10	30	6	6	1
190	9	15	1	1	1	1	1	38.52	15	1	1	1	0	0	1	2	3	4	3	2	4	2	5	4	3	2	2	3	4	5	3	2	5	2	5	65	3	2	1	2	1	1	1	1	9	10	8	8	1
191	9	15	1	1	1	1	1	19.3	1	1	1	1	0	0	1	2	3	0	1	3	0	4	1	1	4	0	0	0	1	2	1	2	0	2	1	28	1	1	2	1	2	1	1	0	8	10	6	20	3
192	9	13	2	1	1	3	1	52.78	49.5	2	1	1	0	0	0	2	0	0	0	2	0	0	3	2	0	0	0	0	1	0	2	0	0	0	0	12	1	1	1	1	1	1	1	0	8	8	5	10	1
193	9	12	2	1	1	2	2	42.53	21.5	1	1	1	0	0	0	5	1	0	2	0	0	0	0	4	3	0	0	0	0	0	0	0	0	0	0	15	1	1	1	1	1	2	2	0	8	1	7	12	0
194	9	14	1	1	1	2	2	55.84	62	2	1	1	0	0	0	0	0	0	2	0	0	0	4	0	0	0	0	0	0	0	0	0	0	0	0	6	1	1	1	1	1	1	1	0	9	2	5	12	0
195	9	13	2	2	2	3	3	55.84	62	2	1	1	0	0	0	3	3	5	2	2	4	2	0	3	4	2	3	2	2	2	4	4	0	2	3	52	3	1	1	1	1	1	1	0	11	5	5	6	0
196	9	15	2	1	1	3	2	55.07	58.5	2	1	0	1	0	1	3	1	0	2	5	4	0	0	0	0	0	0	1	5	0	5	5	0	0	0	31	2	1	2	1	2	2	2	0	12	30	4	4	1
197	9	14	1	1	1	3	1	35.41	11	1	1	1	1	0	1	1	2	0	0	2	1	0	2	2	4	0	0	2	1	4	2	1	2	0	2	28	1	1	2	1	2	1	1	0	10	12	5	8	2
198	9	13	2	1	1	5	2	45.59	30.5	1	1	1	1	0	1	0	2	0	0	3	3	0	3	0	0	0	2	0	0	2	0	0	0	0	0	15	1	2	2	2	2	1	1	0	9.3	10	4.45	6	1
199	9	14	1	2	2	3	3	79.39	163	4	1	1	1	0	0	2	1	3	0	0	0	1	1	0	0	1	0	0	2	2	1	1	1	2	0	18	1	1	2	1	2	2	3	0	10.3	5	5.3	8	3
200	9	15	1	2	2	3	2	54.45	55.5	2	2	0	1	1	1	1	1	0	0	1	2	0	1	0	0	0	0	0	0	0	0	1	1	2	2	12	1	3	1	2	1	2	3	0	10	10	6	7	2
201	10	14	2	2	2	3	4	52.77	46	1	1	1	1	0	0	2	3	0	0	1	5	0	0	4	0	3	1	0	4	0	4	3	3	0	3	36	2	1	1	1	1	2	2	0	10	5	7	8	2
202	10	16	1	1	1	3	1	61.04	74.5	2	1	1	1	0	1	2	3	0	0	2	2	0	0	2	4	0	0	0	2	0	2	0	0	0	0	19	1	1	1	1	1	2	3	0	10	5	5.3	7	1
203	9	15	1	1	1	3	4	66.3	103	3	1	1	0	0	0	1	2	0	2	3	2	3	1	2	3	1	3	0	1	2	2	0	0	0	4	32	2	1	2	1	2	2	3	0	11	10	7	7	1
204	9	15	2	1	1	3	3	57.69	70	2	1	1	0	0	0	2	5	0	1	0	1	0	1	3	1	0	0	1	0	0	0	0	1	0	0	16	1	1	1	1	1	1	1	0	9	5	4	7	1
205	9	15	2	1	1	4	3	63.24	87.5	2	1	1	0	0	0	2	5	0	1	0	1	0	0	3	1	0	0	1	0	0	0	0	1	0	0	15	1	1	1	1	1	1	1	0	9	5	4	7	1
206	9	15	2	1	1	4	3	52.78	49.5	2	1	1	0	0	0	2	5	0	1	0	1	0	0	3	1	0	0	1	0	0	0	0	1	0	0	15	1	1	1	1	1	1	1	0	9	5	4	7	1
207	9	17	2	1	1	3	2	45.59	30.5	1	2	1	0	0	0	2	0	2	2	0	2	2	0	4	2	2	4	2	0	0	2	2	2	2	0	32	2	1	2	1	2	2	2	0	9	20	5	7	1
208	9	16	2	1	1	3	3	51.14	43	1	2	1	0	0	0	3	0	0	0	2	3	0	0	2	0	2	0	2	0	2	0	2	0	0	2	20	1	1	2	1	2	2	2	0	9	10	6	7	1
209	10	16	2	3	2	1	1	66.3	103	3	1	1	0	1	0	2	0	0	1	0	0	1	0	0	0	0	2	0	0	0	3	2	3	0	0	14	1	2	1	2	1	1	1	0	9	11	6	6	3
210	10	16	2	1	1	1	1	35.43	13	1	1	0	0	0	0	2	0	0	0	1	1	0	2	3	0	0	0	0	2	5	0	2	2	0	0	20	1	1	3	1	2	2	2	1	9	6	5	5	3
211	9	14	2	1	1	3	2	57.52	67.5	2	1	1	1	0	0	0	1	4	0	1	0	0	0	1	0	1	0	0	1	2	1	1	2	0	0	15	1	2	2	2	2	1	1	1	10.3	10	6	6	0
212	10	14	2	2	2	1	1	52.78	49.5	2	1	1	0	0	1	2	0	0	0	0	3	0	0	0	0	2	2	2	0	0	2	0	2	0	0	15	1	3	1	2	1	1	1	1	10	50	5	8	2
213	10	15	2	2	2	1	1	39.49	16	1	1	1	1	0	1	0	0	0	0	0	0	0	0	0	0	0	0	0	0	0	0	0	0	0	0	0	1	1	1	1	1	1	1	1	9	50	5.3	8	3
214	10	15	2	2	2	3	3	63.24	87.5	2	1	1	0	0	1	2	0	0	0	0	5	3	0	0	5	0	4	5	0	2	2	5	0	0	0	33	2	1	2	1	2	2	2	1	10	5	6	8	2
14	9	14	1	1	1	4	3	46.07	32	1	1	1	0	0	1	2	2	0	0	0	1	0	0	0	0	0	4	4	4	5	5	5	3	2	1	38	2	1	2	1	2	2	3	0	8	1	6	10	1
216	10	15	1	3	2	1	2	83.96	189.5	4	1	0	1	0	0	3	2	3	2	3	1	0	2	0	3	2	4	5	4	3	5	4	3	2	1	52	3	1	1	1	1	2	3	0	10	2	6	8	1
217	10	16	1	3	2	4	1	64.45	94.5	2	1	0	0	0	0	3	2	3	2	3	1	0	2	0	3	2	4	5	4	3	5	4	3	1	1	51	3	2	1	2	1	2	2	0	1	30	8	7	2
218	9	15	1	1	1	2	1	71.67	119.5	3	1	1	0	0	0	2	3	3	3	4	1	2	1	3	4	1	2	2	3	1	5	4	3	2	1	50	3	1	2	1	2	1	1	0	8.3	1	7	11	0
219	9	15	1	2	2	4	1	66.3	103	3	1	0	0	0	0	3	2	0	2	3	2	0	2	0	3	0	2	2	3	2	0	0	0	2	0	28	1	2	2	2	2	1	1	0	9	15	7	7	2
220	10	16	1	2	2	3	1	52.78	49.5	2	1	1	1	0	1	2	3	0	0	2	4	0	0	3	4	0	0	0	2	0	0	2	2	3	4	31	2	1	2	1	2	2	2	0	10	15	6	8	0
221	10	15	2	2	2	6	2	55.67	60	2	1	1	0	0	0	2	0	0	0	1	4	0	0	1	0	0	0	0	3	0	2	0	1	0	0	14	1	1	1	1	1	1	1	1	10	10	5	8	1
222	10	15	2	2	2	1	1	54.45	55.5	2	1	1	0	0	0	0	0	0	0	0	0	0	0	0	0	0	0	0	0	0	5	0	0	0	0	5	1	1	1	1	1	1	1	0	10.3	15	5	6	0
223	10	15	1	1	1	1	1	74.73	139	3	1	0	0	0	0	0	0	0	2	0	2	2	4	2	4	1	0	1	2	0	4	0	2	2	4	32	2	1	1	1	1	2	3	0	12	15	6	6	3
224	10	15	1	1	1	3	4	74.73	139	3	1	0	0	0	1	0	0	1	2	0	2	0	1	3	4	1	0	1	1	0	2	5	5	5	1	34	2	1	2	1	2	2	3	0	9.45	10	6	6	3
225	10	15	1	2	2	5	1	72.88	126	3	1	1	0	0	0	0	0	1	2	0	2	0	1	3	4	0	0	2	2	0	2	4	5	5	2	35	2	1	1	1	1	2	3	0	10	50	6	6	3
226	9	16	1	2	2	4	4	33.56	5.5	1	2	0	0	0	0	2	4	0	0	1	0	0	1	2	0	0	1	0	1	2	1	0	0	2	1	18	1	1	1	1	1	1	1	1	10	2	5.5	7	3
227	9	14	1	2	2	4	3	66.3	103	3	1	1	0	0	0	2	3	0	0	1	0	0	1	2	0	0	1	0	1	2	2	0	2	3	2	22	1	1	1	1	1	2	2	0	10	2	5	8	1
228	9	14	1	2	2	3	3	83.96	189.5	4	1	1	0	0	0	2	4	0	0	2	4	0	4	3	4	0	2	0	1	5	3	0	2	4	1	41	2	1	1	1	1	1	1	1	9.3	5	5.3	9	3
229	10	16	1	2	2	3	1	86.74	199.5	5	1	1	0	0	1	0	1	0	0	0	1	1	2	0	3	4	3	2	4	2	0	2	1	1	1	28	1	1	1	1	1	1	1	0	10	10	5	7	1
230	10	15	2	1	1	2	3	48.7	39	1	1	1	0	0	1	0	3	0	0	0	2	0	2	4	0	2	5	0	2	1	5	4	0	0	1	31	2	3	2	2	2	2	2	1	11	30	5	7	2
231	10	16	2	1	1	1	3	64.45	94.5	2	2	1	0	0	0	2	0	0	0	0	0	2	2	0	2	2	0	0	0	0	2	0	0	0	0	12	1	1	1	1	1	2	2	0	11	5	6	6	1
232	9	15	2	1	1	3	2	55.07	58.5	2	1	0	1	0	1	3	1	0	2	5	4	0	0	0	0	0	0	1	5	0	5	5	0	0	0	31	2	1	2	1	2	2	2	0	12.3	45	4	4	0
233	9	14	2	1	1	3	3	79.39	163	4	1	1	0	0	0	2	1	0	0	0	1	0	1	0	0	1	0	0	1	1	1	1	1	2	0	13	1	1	2	1	2	1	1	0	10.3	5	5.3	8	3
224	10	16	1	1	1	3	3	75.53	144.5	3	1	1	0	0	0	0	0	5	0	1	2	2	2	1	1	1	1	0	0	0	2	1	0	0	0	19	1	1	1	1	1	1	1	0	10	45	6	6	2
235	10	15	1	1	1	3	4	81.24	178.5	4	1	1	1	0	0	4	5	2	1	4	0	3	1	4	5	3	3	0	0	1	5	1	2	0	3	47	2	1	1	1	1	2	2	0	10.3	15	7.3	8	0
236	9	16	1	3	2	2	1	35.41	11	1	1	1	1	0	0	4	5	4	1	4	5	1	3	4	5	3	3	4	5	2	2	5	1	1	3	65	3	2	1	2	1	2	2	1	11	10	5	7	3
237	9	14	1	2	2	4	5	79.39	163	4	1	1	0	0	0	5	2	5	1	0	2	0	0	0	2	5	5	5	5	0	5	5	5	0	5	57	3	1	2	1	2	2	2	1	12	5	8	6	1
238	9	13	1	2	2	5	5	87.41	202.5	5	1	1	0	0	0	3	0	5	0	4	2	4	3	5	0	5	5	5	4	0	5	4	4	3	3	64	3	2	2	2	2	2	3	1	1	3	8.3	8	0
239	10	17	1	2	2	2	2	54.45	55.5	2	2	0	1	1	1	4	0	2	3	4	2	0	2	4	1	0	0	0	4	0	5	3	4	3	0	41	2	2	2	2	2	2	3	0	12	35	6.3	5	3
240	10	15	1	1	1	3	4	81.24	178.5	4	1	1	1	0	0	4	5	2	1	4	0	3	1	4	5	3	3	0	0	1	5	1	2	0	3	47	2	1	1	1	1	2	2	0	10.3	15	7.3	8	0
241	10	16	1	3	2	2	1	35.41	11	1	1	1	1	0	0	4	5	4	1	4	5	1	3	4	5	3	3	4	5	2	2	5	1	1	3	65	3	2	1	2	1	2	2	1	11	10	4	5	1
242	10	16	2	1	1	4	3	81.24	178.5	4	1	0	0	0	0	1	2	1	0	5	1	0	3	5	5	2	3	4	5	3	1	2	0	1	3	47	2	1	2	1	2	2	2	0	10	5	6.3	9	1
243	10	14	1	2	2	4	5	79.39	163	4	1	1	0	0	1	5	2	5	1	0	2	0	0	0	2	5	5	5	5	0	5	5	5	0	5	57	3	1	1	1	1	2	2	1	12	5	8	6	1
[truncated: 28 more columns]
